# Supplementary material for: Zooplankton as a Transitional Host for Escherichia coli in Freshwater
Source: Appl Environ Microbiol. 2022 Apr 13;88(9):e02522-21. doi: 10.1128/aem.02522-21 (PMC9088391; doi:10.1128/aem.02522-21)
Supplement: Supplemental file 2 — Data Set S1. Download aem.02522-21-s0002.xlsx, XLSX file, 0.02 MB [file aem.02522-21-s0002.xlsx]

## Sheet: Strain characteristics
Strain	Accession number	Assembly accession	Total lenght (bp)	Isolation source	Reference
ED1	JAAWVB000000000	GCA_012658965.1	5159712	Daphnia sp	Riva et al., 2020
ED157	JABEXY000000000	GCA_013074445.1	5273211	Daphnia sp	This study
C4_38	ERS3883848	GCA_902848175.1	5511727	Poultry meat	Touchon et al., 2020
C2_45	ERS3883832	GCA_902848115	5623389	poultry meat	Touchon et al., 2020
E5895	ERS3883463	GCA_902844215.1	4825729	Water	Touchon et al., 2020
E6003	ERS3883339	GCA_902842975.1	4771985	Water	Touchon et al., 2020

## Sheet: ClermonTyper
Strain	Quadruplex	Supp	Supp phylogroup	Mash_group
ED1	+ + - +	trpAgpC	D	D
ED157	+ + - -	trpAgpC	D	D
C4_38	+ + - -	trpAgpC	D	D
C2_45	+ + - -	trpAgpC	D	D
E5895	+ + - -	trpAgpC	D	D
E6003	+ + - -	trpAgpC	D	D
						juven D V6 1
0.649925

## Sheet: PlasmidFinder
Strain	Plasmid	Accession number
ED1	IncFII	AY458016
	IncX1	JN935898
ED157	/	/
C4_38	Col156	NC009781
	Col8282	DQ995352
	IncB/O/K/Z	FN868832
	IncFIB(AP001918)	AP001918
	IncFII	AY458016
C2_45	Col8282	DQ995352
	IncB/O/K/Z	GQ259888
	p0111	AP010962
E5895	IncFIB(H89-PhagePlasmid)	HG530657
E6003	/	/

## Sheet: ResFinder
Strain	Antimicrobial	Class	WGS-predicted phenotype	Genetic background
ED1	/	/	/	/
ED157	/	/	/	/
C4_38	piperacillin+tazobactam	beta-lactam	Resistant	blaCMY-2 (blaCMY-2_X91840)
	cefoxitin	beta-lactam	Resistant	blaCMY-2 (blaCMY-2_X91840)
	ampicillin	beta-lactam	Resistant	blaCMY-2 (blaCMY-2_X91840)
	ampicillin+clavulanic acid	beta-lactam	Resistant	blaCMY-2 (blaCMY-2_X91840)
	cefotaxime	beta-lactam	Resistant	blaCMY-2 (blaCMY-2_X91840)
	ceftazidime	beta-lactam	Resistant	blaCMY-2 (blaCMY-2_X91840)
C2_45	/	/	/	/
E5895	/	/	/	/
E6003	/	/	/	/

## Sheet: Virulencefinder
Strain	Virulence factor	Function	Accession number	ED1	ED157	C4_38	C2_45	E5895	E6003
ED1	air	Enteroaggregative immunoglobulin repeat protein	CP003034	X	X		X	X	X
	astA	EAST-1 heat-stable toxin	AB042002	X	X		X
			AB042005				X
			AF160998				X
			AF411067				X
	cea	Colicin E1	CP000972			X	X
	celb	Endonuclease colicin E2	X06119			X
			X15858			X
	chuA	Outer membrane hemin receptor	UCWI01000002					X	X
			UCZM01000007				X
			UCZO01000002		X
			UFZU01000002	X
ED157			UGEY01000001			X
			UINR01000007		X
	cia	Colicin ia	UGEO01000002			X
	cma	Colicin M	FJ664746				X
	eilA	Salmonella HilA homolog	CP003034		X
			FN554766	X		X	X	X	X
	etsC	Putative type I secretion outer membrane protein	UGDB01000001		X
			UGFJ01000001			X
	gad	Glutamate decarboxylase	AP010953			X
			CP001846			X
			CU928160			X
			CU928163	X (2)	X		X (2)	X (2)	X (2)
			FN554766		X
			U00096
	hlyF	Hemolysin F	UGFJ01000001			X
	hra	Heat-resistant agglutinin	CP040456			X	X
NEB DH5α			CP043942		X
			JF808724				X
	iha	Adherence protein	CP000970				X
			GU725392			X	X
	ireA	Siderophore receptor	AE014075			X
	iss	Increased serum survival	CP001509
C4_38			CP001665						X
			CU928163			X	X
	iucC	Aerobactin synthetase	CP000970				X
			UFZG01000001			X
	iutA	Ferric aerobactin receptor	CP000970				X
			UDIE01000100			X
	kpsE	Capsule polysaccharide export inner-membrane protein	AAJU02000009				X
			AF007777					X	X
			AM946981	X		X
	kpsMII	Polysialic acid transport protein; Group 2 capsule	FN554766	X		X
	kpsMII_K5	Polysialic acid transport protein; Group 2 capsule	AAMK02000004				X
			MG739441				X
	kpsMIII_K96	ABC-type polysaccharide/polyol phosphate export systems permease; Group 3 capsule	MG736915					X	X
	lpfA	Long polar fimbriae	AB198066				X	X	X
	mcbA	Bacteriocin microcin B17	QOOR01000165			X
	ompT	Outer membrane protease (protein protease 7)	AP009048
			JJMB01000012				X
			MG692627			X
			NZ_PSOV01000018			X			X
			NZ_PXZJ01000044	X
			UGCI01000003		X (2)
	papC	Outer membrane usher P fimbriae	MG692627		X	X
	sitA	Iron transport protein	HG977190				X
			UCVM01000001			X
			UFZG01000001			X
			UGBZ01000001ADUG01000044				X
	terC	Tellurium ion resistance protein	CP000468	X	X		X
			CP007491		X	X		X	X
			MG591698	X	X	X	X	X	X
	traT	Outer membrane protein complement resistance	AIGY01000005		X	X
			AY686591			X	X
			MF156268			X	X
C2_45			UDAB01000030			X
			UEKA01000045			X
			UGCA01000001	X
				12	16	32	29	10	12
E5895
E6003

## Sheet: PHASTER
Strain	Region Length	Most Common Phage	GC %
ED1	44.7Kb	PHAGE_Salmon_SW9_NC_049459(30)	51.67%
	15.4Kb	PHAGE_Shigel_SfII_NC_021857(19)	53.72%
	43.2Kb	PHAGE_Entero_P88_NC_026014(34)	52.48%
	51.3Kb	PHAGE_Entero_DE3_NC_042057(18)	50.43%
	52.5Kb	PHAGE_Entero_cdtI_NC_009514(9)	46.44%
	40.3Kb	PHAGE_Salmon_SEN34_NC_028699(24)	49.01%
	44.9Kb	PHAGE_Escher_phiV10_NC_007804(40)	48.61%
ED 157	46.3Kb	PHAGE_Entero_mEp460_NC_019716(22)	50.05%
	34.3Kb	PHAGE_Entero_DE3_NC_042057(17)	51.60%
	23.9Kb	PHAGE_Yersin_L_413C_NC_004745(21)	52.09%
	36.9Kb	PHAGE_Entero_P88_NC_026014(28)	52.27%
	36.8Kb	PHAGE_Salmon_SEN34_NC_028699(21)	50.10%
C4_38	23.5Kb	PHAGE_Entero_mEp460_NC_019716(18)	50.81%
	26.8Kb	PHAGE_Entero_P88_NC_026014(24)	51.16%
	39Kb	PHAGE_Salmon_SEN34_NC_028699(26)	49.66%
C2_45	34.6Kb	PHAGE_Entero_P88_NC_026014(32)	54.85%
	28.3Kb	PHAGE_Entero_mEp460_NC_019716(22)	51.52%
	53Kb	PHAGE_Escher_TL_2011b_NC_019445(38)	49.30%
E5895	46.2Kb	PHAGE_Shigel_SfII_NC_021857(36)	51.54%
	32.1Kb	PHAGE_Salmon_SSU5_NC_018843(29)	48.42%
E6003	39.9Kb	PHAGE_Shigel_SfII_NC_021857(38)	51.26%
