# Supplementary material for: Zooplankton as a Transitional Host for Escherichia coli in Freshwater
Source: Appl Environ Microbiol. 2022 Apr 13;88(9):e02522-21. doi: 10.1128/aem.02522-21 (PMC9088391; doi:10.1128/aem.02522-21)
Supplement: Supplemental file 3 — Data Set S2. Download aem.02522-21-s0003.xlsx, XLSX file, 0.07 MB [file aem.02522-21-s0003.xlsx]

## Sheet: run 24h - 48 h
Time (h)	adult D V6 1	adult D V6 2	adult D V6 3	juven D V6 1	adult D V5 1	adult D V5 2	adult D V53	adult D V5 4	juvenil D V5 1	juvenil D V5 2	juvenil D V3 1	juven D V3 2	juven D V5 3	adult D V3 1	adult D V3 2	adult D V3 3	adult D V3 4	juven D V3 3	adult D V1 1	juven V6 2	juven V3 4	average neg
24	3200.32	3799.01	3771.85	4881.59	4024.15	12549.5	4613.87	10978.1	3719.99	3598.95	3567.99	3732.82	5729.51	11607.2	4424.07	4148.6	4032.87	4286	3752.36	3947.03	3445.32	8032.78
24.4997	3566.42	4043.75	4056.78	4698.51	3802.31	12843.9	4273.98	12580.1	3779.81	4070.88	3676.65	3868.25	4982.01	9025.32	4192.81	3897.19	3939.09	3801.46	3993.24	3983.44	3626.46	7617.07
25.0006	3647.76	4120.23	4166.56	4655.29	3904.84	13099.6	4269.03	13638.8	3828.54	4183.53	3815.76	3978.11	4888.5	9638.12	4245.26	3962.8	3989.41	3883.13	3988.42	4000.49	3747.19	7526.21
25.5011	3617.45	4199.79	4217.2	4585.32	3970.26	13477	4267.66	14093.8	3785.42	4220.34	3876.61	4020.81	4783.06	10292.1	4266.96	4006.91	4023.24	3952.86	3897.3	3957.2	3799.9	7421.39
26.0017	3520.01	4215.01	4222.1	4511.72	3991.01	13680.8	4238.94	14405.2	3665.2	4186.15	3878.89	4037.61	4678.6	10881.7	4276.77	3994.35	4037.72	3986.67	3720.15	3866.03	3792.71	7319.57
26.5025	3381.58	4194.09	4172.88	4397.33	3978.18	13790	4200.76	14512.8	3533.75	4120.31	3830.18	3992.43	4541.6	11223.1	4259.15	3960.77	4011.42	3977.69	3555.56	3743.65	3745.51	7198.28
27.0031	3284.74	4112.22	4084.95	4282.86	3944.48	13950.9	4140.36	14628.6	3385.37	4035.02	3769.69	3926.18	4421.81	11484.5	4206.52	3928.99	3964.29	3943.14	3443.33	3622.4	3675.94	7060.77
27.5036	3228.84	4073.7	4016.53	4157.99	3901.54	14532.7	4067	15065	3289.78	3960.21	3714.65	3843.64	4280.75	11929.6	4157.98	3881.8	3894.71	3897.14	3354.34	3507.82	3590.27	6927.63
28.0044	3217.37	3988.43	3958.74	4052.52	3835.43	15717.4	3976.81	15751.4	3250.75	3893.85	3612.85	3774.8	4134.08	12522.4	4068.33	3824.07	3809.83	3825.25	3219.76	3416.47	3495.87	6786.89
28.505	3113.81	3913.34	3863.74	3906.41	3735.43	17118.6	3887.24	16821.3	3149.08	3824.64	3507.11	3679.52	3994.93	12899.2	3992.02	3746.11	3703.7	3744.84	3077.15	3351.8	3371.61	6640.94
29.0056	3010.51	3864.48	3750.18	3768.59	3633.39	17986.1	3826.01	17190.5	3035.35	3809.91	3435.25	3567.67	3844.62	13699.6	3932.53	3683.12	3651.29	3623.52	2932.83	3254.24	3311.4	6500.29
29.5064	2909.65	3817.22	3657.58	3653	3571.04	19018.2	3767.26	17829.5	2917.82	3746.3	3366.24	3491.56	3714.62	14438.1	3865.75	3627.49	3586.78	3560.12	2790.09	3159	3230.01	6384.12
30.0069	2804.77	3763.19	3599.88	3554.05	3518.1	19761.1	3706.06	18438.1	2795.78	3668.4	3298.92	3429.97	3604.09	15032.9	3813.05	3566.99	3531	3501.65	2644.92	3057.58	3152.45	6286.79
30.5075	2694.04	3684.95	3525.14	3458.02	3449.87	20655	3645.57	18987.8	2680.14	3576.87	3228.71	3358.03	3508.7	15616.2	3749.43	3499.77	3470.91	3439.86	2499.73	2962.24	3075.66	6188.59
31.0083	2591.87	3611.33	3464.43	3371.81	3387.38	21185	3584.56	19679.8	2566.48	3497.16	3156.4	3295.16	3421.1	16058.3	3693.16	3440.62	3411.56	3385.06	2355.09	2867.56	2998.53	6104.99
31.5089	2492.67	3543.08	3392.84	3299.22	3327.37	21815.8	3527.41	20305.7	2448.22	3408.34	3090.19	3230.99	3339.07	16559.2	3642.06	3369.29	3354.36	3318.52	2214.71	2767.35	2920.17	6025.14
32.0094	2387.36	3483.66	3334.77	3224.69	3261.66	22581	3475.4	21131.6	2329.09	3317.43	3016.12	3167.51	3254.16	16995.7	3576.91	3309.92	3292.61	3262.39	2070.3	2675.39	2847.68	5948.09
32.5103	2282.89	3415.36	3275.03	3156.5	3206.92	23006.5	3426.45	21726.5	2215.7	3228.13	2939.93	3098.81	3179.46	17500.9	3528.04	3244.5	3242.2	3201.25	1928.65	2582.44	2771.12	5877.37
33.0108	2181.16	3338.55	3207.6	3086.62	3147.98	23736.3	3374	22517.9	2099.39	3143.11	2870.08	3036.24	3114.96	17884.5	3477.76	3204.03	3181.37	3147.13	1790.46	2493.59	2693.1	5811.05
33.5114	2076.97	3284.68	3145.02	3032.66	3090.7	24558.9	3324.88	23034.8	1984.92	3061.54	2809.52	2977.16	3046.85	18470.5	3421.07	3134.93	3127.35	3081.91	1650.73	2401.06	2619.83	5744.45
34.0122	1981.02	3196.53	3089.4	2980.45	3032.43	24931.1	3287.94	23390	1875.99	2973.34	2734.05	2916.75	2984.82	18886.6	3371.1	3075.28	3070.91	3032.11	1513.25	2308.7	2550.18	5680.89
34.5128	1881.08	3138.51	3030.9	2924.84	2977.53	25540.7	3252.49	24025.4	1760.87	2905.63	2664.65	2858.77	2926.89	19381.6	3318.61	3028.21	3025.66	2977.64	1377.32	2221.12	2472.5	5620.23
35.0133	1785.5	3077.43	2975.09	2867.62	2925.71	26050.6	3227.86	24465.3	1648.13	2834.81	2598.59	2805.69	2870.45	19797.1	3275.49	2977.44	2968.35	2917.73	1233.89	2135.45	2398.19	5557.72
35.5142	1687.32	3016.96	2914.78	2813.9	2868.29	26718	3206.9	25013.1	1532.15	2768	2535.07	2742.69	2812.17	20313.5	3218.51	2927.49	2920.11	2863.67	1088.66	2046.1	2328.52	5494.94
36.0147	1593.26	2957.61	2857.14	2755.88	2807.77	27283.6	3197.39	25456.9	1419.53	2712.48	2466.79	2675.82	2750.76	20870.1	3187.76	2875.25	2872.17	2804.22	945.126	1950.34	2254	5432.32
36.5153	1492.34	2890.09	2800.5	2701.04	2748.89	27842.4	3196.55	25826.4	1304.59	2649.01	2396.91	2616.99	2696.37	21366.4	3141.83	2818.82	2822.04	2752.42	794.216	1863.43	2183.62	5372.99
37.0161	1389.05	2828.19	2736.67	2644.53	2696.13	28381.4	3205.96	26413.6	1187.8	2641.74	2331.07	2551.29	2640.6	21723.5	3108.37	2767.54	2775.1	2690.96	644.176	1775.61	2104.97	5311.69
37.5167	1271.5	2774.67	2682.34	2586.9	2645.66	28534.7	3239.15	26738.3	1063.75	2647.95	2265.91	2498.45	2582.53	22030.9	3086.3	2720.32	2747	2641.08	474.586	1685.05	2034.51	5250.66
38.0172	1162.85	2706.11	2621.38	2527.09	2585.64	29161.1	3275.68	27371	945.356	2610.71	2194.4	2441.24	2522.03	22590.2	3064.72	2662.65	2710.89	2584.48	307.976	1593.88	1966.23	5189.2
38.5181	1055.18	2630.23	2559.59	2469.59	2533.31	29704.7	3316.02	27697	819.366	2625.45	2132.12	2375.64	2460.85	23156.4	3053.64	2603	2680.84	2537.42	135.496	1498.98	1896.04	5129.05
39.0186	955.046	2563.41	2499.79	2417.51	2478.98	30417.1	3377.69	28470.7	695.956	2590.38	2059.89	2316.58	2406.85	23663.2	3039.25	2546.26	2656.66	2476.91	-45.7243	1405.75	1822.06	5069.04
39.5192	845.456	2495.21	2442.3	2361.49	2424.57	30957.5	3460.54	28872	568.256	2549.68	1989.11	2259.67	2347.64	24151.4	3038.22	2495.54	2635.82	2426.88	-241.464	1310.06	1743.46	5008.85
40.02	738.206	2433.03	2378.81	2298.39	2372.39	31554.7	3587.57	29579	434.846	2560.19	1920.86	2195.76	2290.18	24753.1	3036.11	2446.64	2623.03	2372.6	-458.444	1218.94	1670.03	4948.47
40.5206	616.446	2369.91	2323.85	2241.55	2311.65	32331.6	3737.88	30130	298.566	2550.54	1853.2	2136.39	2235.47	25293	3047.48	2394.63	2622.38	2319.41	-685.364	1119.01	1593.13	4891.62
41.0211	506.496	2301.72	2266.13	2188.16	2260.48	33064.3	3879.36	30896.3	162.666	2569.87	1787.34	2076.9	2180.25	25870	3067.73	2340.81	2628.53	2265.91	-945.664	1026.65	1514.86	4830.47
41.5217	379.076	2233.18	2207.26	2128.27	2208.05	33602.5	4030.23	31766.1	15.0357	2602.48	1714.3	2021.08	2119.91	26366.8	3107.22	2287.24	2642.39	2217.56	-1232.68	928.436	1434.79	4771.46
42.0225	255.476	2165.22	2150.55	2072.08	2152.35	34383.8	4173.37	32585.4	-140.624	2623.68	1644.29	1955.86	2056.78	26974.4	3160.4	2240.1	2660.38	2168.13	-1570.38	830.976	1362.97	4709.4
42.5231	132.476	2106.5	2085.39	2013.95	2097.38	35268.4	4322.29	33553.4	-304.974	2661.28	1575.29	1903.26	2001.1	27369.2	3233.36	2180.82	2672.72	2113.47	-1854.84	723.856	1284.31	4651.01
43.0236	1.61571	2033.2	2026.33	1954.31	2046.15	35897.1	4444.76	34520.9	-482.764	2683.36	1506.31	1843.48	1943.06	28008.9	3341.26	2134.31	2695.38	2067.42	-2025.18	616.026	1209.89	4592.84
43.5244	-138.144	1969.6	1964.18	1896.86	1988.36	36816.4	4578.66	35359.1	-678.734	2794.64	1430.83	1779.56	1881.28	28732.4	3449.29	2081.58	2731.36	2014.29	-2139.11	510.236	1124.08	4534.5
44.025	-267.144	1898.39	1900.38	1835.79	1935.07	37785.8	4726.02	36409.4	-896.264	2835.03	1362.15	1721.09	1827.14	29339.3	3561.43	2048.73	2773.35	1966.16	-2194.58	403.516	1037.09	4476.97
44.5256	-430.504	1831.75	1838.3	1779.56	1880.53	38798.2	4862.64	37809.8	-1111.33	2890.73	1290.8	1659.9	1766.57	29840.5	3668.68	2007.47	2847.19	1922.17	-2213.18	293.266	950.406	4419.18
